# Supplementary material for: Muscle activation varies between high-bar and low-bar back squat
Source: PeerJ. 2020 Jun 8;8:e9256. doi: 10.7717/peerj.9256 (PMC7289144; doi:10.7717/peerj.9256)
Supplement: Supplemental Information 1 [file peerj-08-9256-s001.xls]

## Sheet: Raw data
	Characteristics											Kinematics
Subjects	Age	Training experience	Body mass	Height	BMI	1RM HBBS	1RM LBBS	1RM HBBS/BM	1RM LBBS/BM		Subjects	HBBS_60%1RM_AFE_left	HBBS_60%1RM_AFE_right	HBBS_65%1RM_AFE_left	HBBS_65%1RM_AFE_right	HBBS_70%1RM_AFE_left	HBBS_70%1RM_AFE_right	LBBS_60%1RM_AFE_left	LBBS_60%1RM_AFE_right	LBBS_65%1RM_AFE_left	LBBS_65%1RM_AFE_right	LBBS_70%1RM_AFE_left	LBBS_70%1RM_AFE_right	HBBS_60%1RM_KFE_left	HBBS_60%1RM_KFE_right	HBBS_65%1RM_KFE_left	HBBS_65%1RM_KFE_right	HBBS_70%1RM_KFE_left	HBBS_70%1RM_KFE_right	LBBS_60%1RM_KFE_left	LBBS_60%1RM_KFE_right	LBBS_65%1RM_KFE_left	LBBS_65%1RM_KFE_right	LBBS_70%1RM_KFE_left	LBBS_70%1RM_KFE_right	HBBS_60%1RM_HFE_left	HBBS_60%1RM_HFE_right	HBBS_65%1RM_HFE_left	HBBS_65%1RM_HFE_right	HBBS_70%1RM_HFE_left	HBBS_70%1RM_HFE_right	LBBS_60%1RM_HFE_left	LBBS_60%1RM_HFE_right	LBBS_65%1RM_HFE_left	LBBS_65%1RM_HFE_right	LBBS_70%1RM_HFE_left	LBBS_70%1RM_HFE_right	HBBS_60%1RM_PT_left	HBBS_60%1RM_PT_right
S01	24	5	93	1.87	26.6	130	150	1.39785	1.6129		S01	44	44.4	46.8	44.5	47.5	43.7	46	43.6	45.8	41.5	46.3	45.6	142.3	147.9	144.1	147.7	141.9	144.6	141.6	143.3	140.8	142.5	141	144.6	106.6	113.1	106.1	113.4	106.1	113.4	107.9	109.8	105.8	114.3	105.4	112.6	5.3	5.3
S02	26	3	80	1.8	24.7	110	120	1.375	1.5			45.9	43.1	48.1	44	49.5	44.5	45.5	41.6	47.5	45.2	49.7	45.6	144.1	148.6	146	149	145.8	148.4	141.6	143	141.2	144.2	143.2	145.7	106.6	113.9	105.9	113.2	105.9	113.2	108.2	111.5	105.2	113	103.8	113.2	4.5	4.5
S03	23	4	83	1.79	25.9	145	160	1.74699	1.92771		S02	36.5	42.1	36.7	41.9	36.9	42	32.1	38.9	32	38.1	33.9	39.3	140.5	144.8	141.7	146.3	142	146.2	138.5	143.6	136.6	141.2	139.1	143.1	114.7	113.5	115.3	113.7	115.3	113.7	117.9	113.5	117.6	116.9	117.4	116.5	4.3	4.3
S04	29	7	100	1.81	30.5	140	160	1.4	1.6			35.7	42	35	40.7	36.3	43.2	31.3	39	31.3	39.6	31.9	37.4	140.3	145	142.2	146.3	141.9	146.1	138.9	145.1	137.6	142.5	137.8	141.4	117.3	115	118.3	113.9	118.3	113.9	115.9	113	119.4	115.7	118	117.6	6	6
S05	26	5	88	1.78	27.8	120	135	1.36364	1.53409			39.9	43	39.5	42.3	42.8	44	22.4	24	21	23.2	23.1	26.6	145.6	145.8	146.7	146.8	147.4	145.7	122.1	122.6	127.3	128.9	132.5	132.9	106.3	104.5	103.7	102.8	103.7	102.8	111.1	103.5	110.4	110.8	110.5	108.7	-5.8	-5.8
S06	25	7	73.5	1.7	25.4	120	140	1.63265	1.90476		S03	40.7	43.5	40.6	43.7	39.1	42.6	20.6	23.4	17.3	20.9	22.3	28.6	145.3	145.6	145	145.2	144.1	144.4	121.4	122.5	124.9	126.9	134.1	136.9	106.4	105.3	105.3	103.6	105.3	103.6	109.8	104.9	110.6	111.5	109.8	108.9	-3.9	-3.9
S07	21	4	97	1.79	30.3	130	150	1.34021	1.54639			39.1	42.6	37.4	41.9	37.5	42.1	37.8	40.5	37	40.1	37	41.6	139.6	141.3	139.4	141.4	138.4	140.6	137.5	137.5	137.7	138.1	135.5	137.5	100.6	100.5	101.4	100.1	101.4	100.1	101.5	101.9	101.2	99.5	100.6	100.3	-1.5	-1.5
S08	24	3	77	1.76	24.9	120	130	1.55844	1.68831			39.3	42.2	37.4	42	38.5	41.2	37.3	40.9	38.4	41.5	37.3	39.8	139.8	140.9	140.2	142	139.1	139.6	136.8	136.2	135.7	136.6	136	136.4	100.1	99.8	102.5	100.1	102.5	100.1	102.3	100.1	102.1	100.2	102	100.3	-2	-2
S09	22	6	86	1.69	30.1	200	190	2.32558	2.2093		S04	40.4	41.4	38.6	42	38.6	43.3	37.5	40.7	38.4	42	35.4	39.7	141.6	142.3	140.1	141.2	140.2	140.7	136.9	136.9	135.4	137	134	135.1	99.8	99.7	102	100.3	102	100.3	103.1	100.2	101.1	99.7	101.9	100.6	-2.7	-2.7
S10	29	8	87	1.81	26.6	120	140	1.37931	1.6092			37.3	40.3	37	42	34	39	27.1	31.3	26.8	32.9	29.2	32.7	136.2	140.4	137	141.2	138	143	129.5	131.5	128.4	130.6	128.8	131.7	94.9	93.2	96.6	94.7	96.6	94.7	101.7	93.6	98.7	96.7	100	99.2	-4.8	-4.8
S11	21	3	80	1.78	25.2	150	130	1.875	1.625			38.1	39.6	36.6	40.5	33.1	37.4	24.9	29.7	24.6	31.7	26.4	31.1	136.5	139.7	137	140.7	138.4	142.4	130.5	131.8	128.7	131.2	128.4	129.6	95.4	92.9	96.1	94.4	96.1	94.4	103.5	93.5	100.7	98.1	99.9	97.4	-4.9	-4.9
S12	22	5	115	1.88	32.5	180	200	1.56522	1.73913		S05	37	41.1	35.8	39.6	34	39.5	23.9	28.3	24.1	29.3	26.2	31.4	137.9	142.1	139.6	142.9	138.7	142.4	126.8	127.7	127.1	128.4	129.1	130.7	95.9	93	98.3	94.6	98.3	94.6	104.6	94	102.5	99.4	104.1	101.3	-5.9	-5.9
												42.7	46.3	41.2	46.7	40.6	45.8	22.1	26.2	25.6	25	27.4	30	141.3	142.7	140.9	143.8	141.2	143.7	127.1	130.5	128.5	128.2	129.2	130.9	107.7	101.9	109	104.4	109	104.4	116.8	103.6	118	110.4	115.2	110.3	9.4	9.4
											S06	42.2	45.5	41.7	45.4	41.2	44.9	23.2	27.2	25.5	25.6	26.6	28	142.3	143.6	140.5	142.5	142.1	143.3	124	127.2	133	133.8	129.5	131.3	109.8	104.8	108.6	104.1	108.6	104.1	117.6	103.9	116.2	111.5	115.8	112.3	9.2	9.2
												41.1	45	40.4	46.1	41.8	45.6	21	24.8	23.8	26.7	26.3	27.7	142.4	144	140.8	144	142.7	144.4	123.8	127.3	127.6	130.2	129.9	131.6	109.3	104	109.8	106.4	109.8	106.4	117.5	104.7	117	111.8	114.3	111.2	7	7
											S07	39	45.2	41.1	44.8	39.7	44.7	31.9	37.3	34.9	38	33	40.7	136.4	140.4	139.2	141.2	136.4	140	131	134.8	134.7	136.6	132.9	137.5	94.8	92.4	94.2	92.7	94.2	92.7	98.6	92.4	95.8	96.2	96.2	95.7	-3.3	-3.3
												40.5	46.3	40.6	43.9	39.7	47	32.4	35	31.6	36	35.1	37.5	135.7	139.7	139.4	141.8	137.3	141	135.1	136.5	136	138.4	136.9	138.4	93.9	92.6	95.3	93.9	95.3	93.9	97.1	91.3	97.6	97.4	96.2	95.7	-1.2	-1.2
												40.8	46.4	41.4	44.5	39.7	45.8	31.7	35.3	33.8	38.4	34.9	38.1	138.2	141.8	140.1	142.6	138.1	141.8	135.5	137	136.5	139	136.6	138.8	94.8	93.8	95	93.9	95	93.9	98.6	91.8	97.4	97	97.3	97	-2.3	-2.3
											S08	49.2	47	50.9	47.5	50.4	45.6	44.8	41.9	45.1	42.5	45.7	42	145.5	143.8	145.8	143.3	146.8	143.5	136.6	135	139.2	137.9	138.5	136.4	100.5	102.5	100.2	102.5	100.2	102.5	104.7	103.5	103.3	104.8	103.3	104.7	4.7	4.7
												49.9	46.6	49.6	46.7	47	43.1	44.3	41.1	46.5	43.2	45	42	145.4	143.3	145	142.9	146.7	144.3	137.8	136.4	142.4	140.7	139.2	137.8	100.3	102.1	100.5	102.8	100.5	102.8	104.1	103.5	103.7	106.2	104	106.1	5	5
												50.5	46.9	49.1	46.2	48.9	45.7	45	42.1	44.9	42.7	45.4	42.5	146.7	144.4	145.6	143.7	146.6	144.4	138.2	137	141.2	140.4	139.9	138.6	99.8	102.2	100.8	102.4	100.8	102.4	104.7	103.3	104	106.7	103.3	105.5	4.1	4.1
											S09	39.1	35.8	37.9	33.1	35	32.7	38	34.7	38.9	35.7	37.7	33.6	137.3	138.8	137	137.9	134.9	135.9	135.7	136.8	140.1	141.7	139.2	140.2	100.5	104.4	100.6	104.3	100.6	104.3	101.8	102.9	103.7	106.9	103.6	107	3.3	3.3
												39.5	35.4	39.3	35	36.6	33.5	40.6	36.7	37.6	34.8	37.9	32.9	138.4	138.5	139.5	140.2	136.8	138.1	139.7	139.8	139	140.1	139.1	139	100.8	104.2	100.4	104.4	100.4	104.4	102.7	103.6	105.1	107.4	103.5	107.3	3.9	3.9
												33.1	31.9	31.9	30.6	33.1	31.8	31.2	30.8	31.1	30.3	31.1	29.8	132.3	135.5	131.2	136.3	131.8	136.4	130.7	135.6	132.6	137.8	130.8	135.8	97.2	98.5	95.8	98.4	95.8	98.4	96.3	97.8	97.3	99.4	96.9	99.3	0.1	0.1
											S10	31.4	30	32.3	31	31.9	30.7	30.7	30.3	31.3	29.8	29.8	28.7	132.5	135.6	133.8	138.7	131.6	137.4	130.1	135.6	133.7	138.5	132.7	136.4	97.3	98.4	97.2	99.9	97.2	99.9	96.9	99	96.7	99.7	98.4	100.8	-2.6	-2.6
												31.7	30.2	32.8	31.6	30.3	30.4	31.5	31.2	30.9	29.3	29.7	28.6	134.2	136.6	135.7	140.4	132.2	137.4	132.3	136.7	134.7	138.9	133.3	136.9	96.7	98.7	97.6	100.5	97.6	100.5	97.4	98.5	97.8	100.4	98.5	101.4	-3.9	-3.9
											S11	41.9	38.5	41.8	38.9	40.9	37.5	37.4	36.5	37.2	34.8	36.7	34.8	140.9	141.3	139.3	139.7	137.4	137.2	139.5	140.9	135.3	135.3	136.3	135.5	106.3	107.5	106.9	107.5	106.9	107.5	109.5	107.7	108.1	107.2	106.3	106.7	3	3
												42.3	38.2	40.8	39.8	40.8	37.9	37.2	34.9	36.4	34.8	36.3	32.7	143.8	143.7	140.8	140.4	139.9	139.9	139.6	139.3	140.2	140.7	138.5	137	108.3	109.5	108.8	108	108.8	108	110.4	108.9	110.9	109.5	110.3	109	1.3	1.3
											S12	41.5	39.2	42.7	38.6	40.7	37.9	36.4	35.1	37.5	35	36.9	35.1	144	144.4	143.7	142.7	141	140.6	141.5	141.5	141.3	140.7	142.2	141.8	108.6	109.2	108.9	108.9	108.9	108.9	113.5	109.2	110.3	108.7	111.1	110.5	1.1	1.1
												45.7	39.3	45.7	42.8	44.6	37.6	44.9	40	43.7	39.5	42.6	38.4	135.4	130.7	133.9	129.5	134.8	130	130.2	127.1	131.3	128.1	130.5	128	103.3	100.3	102.7	100	102.7	100	104.5	99.6	105.7	102.1	106.5	102.8	10.1	10.1
												43.7	38	46.6	46.2	44	38.5	44.6	39.3	43.2	38.1	41.4	35.8	135.9	132.2	134.5	131.1	134.6	130.5	130.2	126.7	132	128.5	126.8	123.3	102.6	101.1	102.1	98.6	102.1	98.6	106.8	98.6	104.5	102.3	105.2	102.5	6.4	6.4
[truncated: 166 more columns]
